# Supplementary material for: Demographic history of Canary Islands male gene-pool: replacement of native lineages by European
Source: BMC Evol Biol. 2009 Aug 3;9:181. doi: 10.1186/1471-2148-9-181 (PMC2728732; doi:10.1186/1471-2148-9-181)
Supplement: Additional file 1 — PCR conditions. Primer sequences, optimal concentrations and product lenghs for the Multiplex PCR assays [file 1471-2148-9-181-S1.xls]

## Sheet: Additional file 1
Additional file 1 - Primer sequences, optimal concentrations and product lenghs for the Multiplex PCR assays
MARKER	FORWARD PRIMER	REVERSE PRIMER	PRODUCT (bp)	CONCENTRATION
Multiplex 1
M78	GTGGTTTCTGCATTACTCCGT1	TTTTGAAATATTTGGAAGGGC1	92	10 pmoles
M81	TGTAAGACTTTTAAGCACTATC1	TGTTTCTTCTTGGTTTGTGTGA1	112	20 pmoles
M89	CCTGGATTCAGCTCTCTTCC1	CTGCAACTCAGGCAAAGTGA1	67	10 pmoles
M267	TCGATGGAAGCATTTTTGTAACTA1	TTCCAAAGGGCTGGGATT1	89	10 pmoles
M269	AAGGGGAATGATCAGGGTTTGG1	TCTTTTGTGTGCCTTCTGAGG1	87	10 pmoles
Multiplex 2 (M89-ancestral)
M2	GCTCCCCTGTTTAAAAATGTAGG1	TACAGCTCCCCCTTTATCCTC1	90	10 pmoles
M33	GACCGTCATAGGCTGAGACA1	TGGGAGTCACTCAGTTACAAAAG1	96	10 pmoles
M34	CATGTTAATGCCTGGCTTCC1	GGGGGACCCCAATAATCATA1	80	10 pmoles
M60	CATTTCAAAATGCATGACTTAAAGA1	CACAGACCAACATTGAGTAACCA1	60	10 pmoles
M96	CTTGGAAAACAGGTCTCTCATAA1	CACCCACTTTGTTGCTTTGT1	100	10 pmoles
Multiplex 3 (M89-derived)
M9	GGACCCTGAAATACAGAACTGC1	CGTTTGAACATGTCTAAATTAAAGAA1	85	5 pmoles
M45	TGGACTTTACGAACCAACCTTT1	CCTCAGAAGGAGCTTTTTGC1	99	10 pmoles
M170	TGTTTTCATATTCTGTGCATTATAC1	TGAGACACAACCCACACTGAA1	87	5 pmoles
M172	TTTTATCCCCCAAACCCATT1	GCCAGGTACAGAGAAAGTTTGG1	97	10 pmoles
M173	TTTCTTACAATTCAAGGGCATTT1	GCAGTTTTCCCAGATCCTGA1	96	20 pmoles
M201	TTCTCAGATCTAATAATCCAGTATCAA1	CATCCAACACTAAGTACCTATTACGAA1	63	5 pmoles
References: 1Present study; 2Flores et al. 2003
Letters in italics correspond to modified positions
