# Supplementary material for: Demographic history of Canary Islands male gene-pool: replacement of native lineages by European
Source: BMC Evol Biol. 2009 Aug 3;9:181. doi: 10.1186/1471-2148-9-181 (PMC2728732; doi:10.1186/1471-2148-9-181)
Supplement: Additional file 2 — PCR and RFLP conditions. Primer sequences for reamplification PCRs and RFLP assay patterns [file 1471-2148-9-181-S2.xls]

## Sheet: Additional file 2
Additional file 2 - Primer sequences for reamplification PCRs and RFLP assay patterns.
MARKER	FORWARD PRIMER	REVERSE PRIMER	RFLP	ANCESTRAL	DERIVED
M78	ACATGAACACAAATTGATACA1	same as multiplex reamplification	AciI	42 + 22 bp	64 bp
M81	CTCAGCTACACATCTCTTAACAA1	same as multiplex reamplification	HpyCH4IV	50 + 37 bp	87 bp
M89	same as multiplex reamplification	GCAACTCAGGCAAAGTGAGACAT2	NlaIII	45 + 20 bp	65 bp
M267	same as multiplex reamplification	CAGGCATCAGCTAGATTGTGTT1	MaeI	57 + 13 bp	35 + 22 + 13 bp
M269	same as multiplex reamplification	TGCCTTCTGAGGCACATATG1	MvaI	78 bp	49 + 29 bp
M2	same as multiplex reamplification	CCCCCTTTATCCTCCACAGATC1	NlaIII	60 + 23 bp	83 bp
M33	GACAAGATCTGTTCAGTTTATCTCA1	same as multiplex reamplification	MseI	43 + 37 bp	80 bp
M34	CTGGCTTCCACCCAGGAG1	same as multiplex reamplification	HinfI	69 bp	53 + 16 bp
M60	same as multiplex reamplification	AACATTGAGTAACCACTGTGTGC1	HinfI	52 bp	29 + 24 bp
M96	same as multiplex reamplification	AAGGACCATATATTTTGCCATAGG1		direct sequencing (79bp)
M9	CTGCAAAGAAACGGCCTAAG1	same as multiplex reamplification	HinfI	40 + 27 bp	67 bp
M45	GAGAGGATATCAAAAATTGGCAGT1	same as multiplex reamplification		direct sequencing (60bp)
M170	TTCATATTCTGTGCATTATACAAATTAC1	same as multiplex reamplification		direct sequencing (83bp)
M172	same as multiplex reamplification	CAGAGAAAGTTTGGACTTTCAAAA1	HinfI	89 bp	59 + 30 bp
M173	same as multiplex reamplification	ATTTCTGAATATTAACAGATCACAAAG1	DraIII	33 + 23 bp	56 bp
M201	GATCTAATAATCCAGTATCAACTGAGG1	same as multiplex reamplification		direct sequencing (57bp)
References: 1Present study; 2Flores et al. 2003
Letters in italics correspond to modified positions
