# Supplementary material for: Demographic history of Canary Islands male gene-pool: replacement of native lineages by European
Source: BMC Evol Biol. 2009 Aug 3;9:181. doi: 10.1186/1471-2148-9-181 (PMC2728732; doi:10.1186/1471-2148-9-181)
Supplement: Additional file 3 — SNaPshot conditions. Single Base Extension (SBE) primer sequences and optimal concentrations for SNaPshot analysis [file 1471-2148-9-181-S3.xls]

## Sheet: Additional file 3
Additional file 3 - Single Base Extension (SBE) primer sequences and optimal concentrations for SNaPshot analysis.
MARKER	SBE PRIMER	REFERENCE	bp	[PRIMER]	MUTATION	DETECTION
M78	CCCCCCCCCCACACTTAACAAAGATACTTCTTTC	Brión et al. 2005	34	1.25 µM	C → T	C → T
M81	CCCCCCTAAATTTTGTCCTTTTTTGAA	Brión et al. 2005	27	0.7 µM	C → T	C → T
M89	CAACTCAGGCAAAGTGAGAGAT	present study	22	0.10 µM	C → T	G → A
M267	TCGATGGAAGCATTTTTGTAACTA	present study	24	0.15 µM	T → G	T → G
M269	GGAATGATCAGGGTTTGGTTAAT	present study	23	0.20 µM	T → C	T → C
M2	direct sequencing	-	-	-	A → G	-
M33	TCAGTTACAAAAGTATAATATGTCTGAGAT	present study	30	0.10 µM	A → C	T → G
M34	CTGGCTTCCACCCAGGAG	Brión et al. 2005	18	0.15 µM	G → T	G → T
M60	direct sequencing	-	-	-	insT	-
M96	CCCCCCCCCCCGTAACTTGGAAAACAGGTCTCTCATAATA	Brión et al. 2005	40	0.15 µM	G → C	G → C
M9	CCCCCCCCCCCCCCCCCCCCCCCCCGAAACGGCCTAAGATGGTTGAAT	Brión et al. 2005	48	0.15 µM	G → C	G → C
M45	CCTCAGAAGGAGCTTTTTGC	present study	20	0.37 µM	G → A	C → T
M170	ACACAACCCACACTGAAAAAAA	Brión et al. 2005	22	0.75 µM	A → C	T → G
M172	CCCCCAAACCCATTTTGATGCTT	Brión et al. 2005	23	0.70 µM	T → G	T → G
M173	ATTTCTGAATATTAACAGATCACAAAG	present study	27	0.37 µM	A → C	T → G
M201	GATCTAATAATCCAGTATCAACTGAGG	present study	27	0.20 µM	G → T	G → T
Letters in italics correspond to modified positions
