# Supplementary material for: Demographic history of Canary Islands male gene-pool: replacement of native lineages by European
Source: BMC Evol Biol. 2009 Aug 3;9:181. doi: 10.1186/1471-2148-9-181 (PMC2728732; doi:10.1186/1471-2148-9-181)
Supplement: Additional file 4 — Y-chromosome haplogroup data. Y-chromosome haplogroups for male researchers involved in the study [file 1471-2148-9-181-S4.xls]

## Sheet: Additional file 4
Additional file 4 - Y chromosome haplogroups for male researchers involved in the study.
RESEARCHER	HAPLOGROUP	STUDIED SAMPLES
J.C.H.	E-M34	LA GOMERA
J.P.	I-M170	LA PALMA
A.G.	I-M170	LA CONCEPCIÓN, TENERIFE, FUERTEVENTURA
J.V.	R-M269	GRAN CANARIA
V.M.C.	R-M269	POST-PCR RESEARCHER
J.M.L.	R-M269	POST-PCR RESEARCHER
