# Supplementary material for: Demographic history of Canary Islands male gene-pool: replacement of native lineages by European
Source: BMC Evol Biol. 2009 Aug 3;9:181. doi: 10.1186/1471-2148-9-181 (PMC2728732; doi:10.1186/1471-2148-9-181)
Supplement: Additional file 5 — Sample size and references for populations used in this study. Populations used in analysis [file 1471-2148-9-181-S5.xls]

## Sheet: Additional file 5
Additional file 5 - Populations used in analysis
MODERN CANARY ISLAND POPULATION
Hierro	47	Flores et al.2003
La Palma	85	Flores et al.2003
Gomera	92	Flores et al.2003
Tenerife	178	Flores et al.2003
Gran Canaria	78	Flores et al.2003
Lanzarote	97	Flores et al.2003
Fuerteventura	75	Flores et al.2003
Total Canary Islands	652
NORTH WEST AFRICA
Moroccan Arabs	44	Bosch et al. 2001
NM-Berbers	63	Bosch et al. 2001
SM-Berbers	39	Bosch et al. 2001
Moroccans	75	Flores 2001
Total North West Africa	221
SAHARA
Saharawis	29	Bosch et al. 2001
Saharawis	60	Flores 2001
Total Sahara	89
NORTH CENTRAL AFRICA
Algerian Arabs	35	Arredi et al. 2004
Algerian Berbers	19	Arredi et al. 2004
Tunisians	148	Arredi et al. 2004
Total North Central Africa	202
IBERIAN PENINSULA
Iberian peninsula	655	Flores et al. 2004
Total Iberian peninsula	655
